# Supplementary material for: Effectiveness of Robotic Systems with Dynamic Body Weight Support in Post-Traumatic Lower Limb Rehabilitation: A Systematic Review
Source: Medicina (Kaunas). 2026 Mar 6;62(3):498. doi: 10.3390/medicina62030498 (PMC13028315; doi:10.3390/medicina62030498)
Supplement: Supplementary file 1 [file medicina-62-00498-s001.zip]

Archive with 1 entries (1 files):
- PRISMA Checklist.pdf
